# Supplementary material for: Functional Characterisation of Surfactant Protein A as a Novel Prophylactic Means against Oncogenic HPV Infections
Source: Int J Mol Sci. 2024 Jul 14;25(14):7712. doi: 10.3390/ijms25147712 (PMC11277218; doi:10.3390/ijms25147712)
Supplement: Supplementary file 1 [file ijms-25-07712-s001.zip]

Archive with 1 entries (1 files):
- ijms-3077548-supplementary.pdf
